# Supplementary material for: Exploring Text Mining for Recent Consumer and Sensory Studies about Alternative Proteins
Source: Foods. 2021 Oct 21;10(11):2537. doi: 10.3390/foods10112537 (PMC8620912; doi:10.3390/foods10112537)
Supplement: Supplementary file 1 [file foods-10-02537-s001.zip]

Archive with 1 entries (1 files):
- foods-1394240-supplementary.pdf
